# Supplementary material for: Wafer-Scale Fabrication of Uniform Few-Layer Hexagonal Boron Nitride Stacks for Memristor Applications
Source: Nanomaterials (Basel). 2026 May 16;16(10):611. doi: 10.3390/nano16100611 (PMC13209888; doi:10.3390/nano16100611)
Supplement: Supplementary file 1 [file nanomaterials-16-00611-s001.zip]

Archive with 1 entries (1 files):
- nanomaterials-4317444-supplementary.pdf
